# Supplementary material for: Age of enlightenment: long-term effects of outdoor aesthetic lights on bats in churches
Source: R Soc Open Sci. 2017 Aug 9;4(8):161077. doi: 10.1098/rsos.161077 (PMC5579077; doi:10.1098/rsos.161077)
Supplement: Supplement “Age of enlightenment: long-term effects of artificial outdoor lighting on bats in churches”. Rydell et al. 2017. [file rsos161077supp1.xlsx]

## Sheet: all
Church	1980´s	No bats 1980´s	prey remains	Status 1980´s	2016	No obs	No obs	Remains	Lights	Status 2016	Change 80´s-2016	comment
	Date				Date	emerg	inside	amount
Acklinga					160605		1+	much	half	colony?
Alboga	830707		much	colony	160927	0	4+	much	half	colony	colony remains
Berg	830710	5+juv		colony	160621		0	few	full	no bats	colony gone
Binneberg	830710		none	no bats	160624		0	none	not	no bats	none
Bjurum					160822	0	0	much	full	used
Bjärklunda	800730	10+juv		colony	160526	2	25	few	not	colony	colony remains
Blidsberg	820707	10+juv		colony	160528		rec.		not	colony	colony remains
Bocksjö					160919		0	few	not	used
Borgunda					160929		4+	much	half	colony
Brismene					160823		0	much	not	used
Broddarp	830707		remains	colony	160927		2+	much	not	colony	colony remains
Broddetorp	870706		remains	used	160921		0	remains	full	used	none
Brunn	800802	2+juv		colony	160605	32+		much	half	colony	colony remains
Bällefors	890505	1 + dead		colony	160714		10+juv	much	not	colony	colony remains
Böja					160624		0	none	half	no bats
Böne	800721	5		colony	160826	0	0	few	half	no bats	colony gone
Dala	810706		remains	used	160921		0	remains	not	used	none
Dalum					160619		1 dead, record.	much	not	colony
Dannike	830705	20+juv		colony	160607	0			full	no bats	colony gone
Ek					160831		10+2 dead	much	not	colony
Ekby	830710	5		colony	160831		8+	few	full	colony	colony remains	Lights disused since ca 2006
Ekeskog					160225		0	none	not	no bats
Eriksberg nya	830707	9+juv		colony	160612	0	0	few	full	no bats	colony gone	renovated
Eriksberg ga					160612	0	0		not	no bats
Finnekumla	870714		remains	colony	160531	5			not	colony	colony remains
Fivlered					160620	0			not	no bats
Forshem					160714		0	few	half	used
Forsvik					160919		3	much	not	colony
Frösve					160624		0	few	not	used
Fägre					160714		3 (warden)	much	not	colony
Grönahög	880907	6		colony	160901		2+ 1 dead	few	not	colony	colony remains	renov. 2016
Gudhem	830706	4+juv		colony	160526	0	0	few	full	no bats	colony gone
Gullered	830708		none	no bats	160830		3+	much	half	colony	New colony!	renovated 2011
Gällstad	880908		remains	colony	160616	23	0	?	half	colony	colony remains
Gökhem	900526		much	colony	160820		0	none	not	no bats	colony gone	renovated, light installed in attic
Halna	890505	17		colony	160714		20+juv	much	not	colony	colony remains
Hangelösa					160819		1 dead	much	not	colony
Hjälstad					160902		0	few	half	used
Holmestad					160904		0	few	half	no bats
Horn	830710	5		colony	160624		7	much	not	colony	colony remains
Hulared	880908	8		colony	160530	1+			not	colony	colony remains
Humla	880906	5		colony	160528	0			half	no bats	colony gone	renovated
Husaby	810628	2		colony	160714		2+	much	half	colony	colony remains
Håkantorp					161003		2+	much	not	colony
Hångsdala	810706		much	colony	160612		rec.	much	not	colony	colony remains
Hössna	800823		none	no bats	160826		0	few	full	no bats	none	renovated
Jäla					160820		0+, rec.	much	not	used
Kestad					160819		0	none	half	no bats
Kinne-Kleva	810628		remains	colony	160819		6+	much	not	colony
Kinne-Vedum					160904		0	few	not	no bats
Kinneved	830706		much	colony	160820		1+ dead	much	half	colony	colony remains
Knätte	800715	>1		colony	160826	0	0	none	full	no bats	colony gone
Kungslena					160605	0			not	no bats
Kymbo	810706	>1		colony	160610		0	none	half	no bats	colony gone
Källby					160819		0	much	not	colony
Kärråkra	830707	1		used	160625	1			not	used	colony remains
Kölaby	840710	2+juv		colony	160528	0	0	few	full	no bats	colony gone
Kölingared	880908		few?	used	160826		0	few	half	used	none
Lerdala	830710		old	no bats	160621		0	none	half	no bats	none
Liared	840710		old	no bats	160617	0	0		full	no bats	none
Lugnås					160831		0	few	half	used
Luttra	830706		none	no bats	160820		0	none	full	no bats	none	renovated
Låstad	830710		few?	no bats	160624		0	none	not	no bats	none
Norra Lundby	830706		none	no bats	160622		0	none	not	no bats	none
Marbäck	870714		few	used	160531	0			full	no bats	none
Marka					160820		0	none	full	no bats		renovated
Medelplana					160819		2+1+ (juv)	much	not	colony
Mjäldrunga					160712		0	none	not	no bats
Molla					160928		0	none	not	no bats
Mularp					160822		1+	much	not	colony
Murum	800804	25		colony	160529	0			half	no bats	colony gone	renovated
Mölltorp					160919		0	none	not	no bats		renovated
Möne					160619			much	half	used
Nittorp	880907	5		colony	160530		0	few	half	no bats	colony gone	renovated
Näs	810706		none	no bats	160619	0		none	half	no bats	none
Od					160712		0	none	half	no bats
Odensåker					160624		0	few	not	used
Ova					160904		0	few	not	used
Segerstad					161003		0	much	not	used
Skälvum	810628		none	no bats	160904		0	none	not	no bats	none
Skeby					160819		0, rec.	much	not	colony
Skölvene	830707	1	much	colony	160712		0, rec.	much	half	colony	colony remains	renovated
Slöta					160619		4+	much	half	colony
Solberga	840710	2+juv		colony	160610	2+			not	colony	colony remains
Strängsered	830708		none	no bats	160901		0	none	full	no bats	none	renovated 2012?
Suntak nya					160604		30	much	not	colony
Suntak gamla					160604		0	none	not	no bats
Sveneby					160714		10+juv	much	not	colony
Södra Ving	840709	1+		colony	160530	0	10	much	full	colony	colony remains	shade on tower, lights off 2300h
Sörby	900526	5		colony	160619		rec.		not	colony	colony remains
Tiarp					160822		0	much	not	used
Tidavad	830710		none	no bats	160624		0	none	not	no bats	none	renovated
Timmersdala					160224		0	few	half	no bats
Torbjörntorp	830706		few	used	160929		0	remains	not	used	none
Trästena					160919		0	much	not	used
Tvärred	missing		remains	colony	160831	0	3+1 dead	much	half	colony	colony remains
Undenäs	890505	>1		used	160919		0	much	half	used	none
Utby	830710		remains	used	160625		0	few	not	used	none
Valstad	810706	5		colony	160604		15	few	half	colony	colony remains
Varv	810706	0		no bats	160605		0	few	not	no bats	none
Varnum	840709	4		colony	160526	0	0	few	full	no bats	colony gone
Vesene					160928		0	few	half	used
Vist	840709		none	no bats	160824		0	none	full	no bats	none
Vistorp					160822		0	much	half	used
Vårkumla					160820	0	0		full	no bats
Vättak					160605		0	none	full	no bats		renovated?
Yllestad					160822		1+ 2 dead	much	not	colony
Öglunda	910802		few?	no bats	160621		0	few	not	no bats	none	renovated
Öra	830702		few?	used	160222	1?	0	few	half	used	none
Östra Tunhem	900526		much	colony	160619				full	no bats	colony gone
	N=61				N=110
N	62				111

## Sheet: 2016
Church	2016	No obs	No obs	Remains	Lights	Status 2016	comment	renov
	Date	emerg	inside	amount
Acklinga	2016-06-05		>1	much	half	colony
Alboga	2016-09-27	0	>3	much	half	colony			%
Berg	2016-06-21		0	few	full	no bats				no	half	full	sum
Binneberg	2016-06-24		0	none	not	no bats			no bats	30.4	36.4	81.0	41.8
Bjurum	2016-08-22	0	0	much	full	used			bats	23.2	27.2	9.5	21.8
Bjärklunda	2016-05-26	2	25	few	not	colony	renovated		colony	46.4	36.4	9.5	36.4	36.4+21.8=58.2
Blidsberg	2016-05-28		rec.		not	colony			sum	100	100	100	100
Bocksjö	2016-09-19		0	few	not	used
Borgunda	2016-09-29		>3	much	half	colony											fig 2
Brismene	2016-08-23		0	much	not	used			N								no	half	full
Broddarp	2016-09-27		>2	much	not	colony				dark	half lit	full lit	sum			shade	69.6	63.6	19.0
Broddetorp	2016-09-21		0	remains	full	used			no bats	17	12	17	46			silh	46.4	36.4	9.5
Brunn	2016-06-05	32+		much	half	colony			bats	13	9	2	24			n	56	33	21
Bällefors	2016-07-14		10+juv	much	not	colony			colony	26	12	2	40
Böja	2016-06-24		0	none	half	no bats			sum	56	33	21	110
Böne	2016-08-26	0	0	few	half	no bats
Dala	2016-09-21		0	remains	not	used
Dalum	2016-06-19		1 dead, record.	much	not	colony
Dannike	2016-06-07	0			full	no bats				dark	lit
Ek	2016-08-31		10+2 dead	much	not	colony			no colony	30	40		Fisher = 0.030		p<0.05
Ekby	2016-08-31		>7	few	full	colony	Lights disused since ca 2006		colony	26	14		two-tailed
Ekeskog	2016-02-25		0	none	not	no bats
Eriksberg nya	2016-06-12	0	0	few	full	no bats	renovated
Eriksberg ga	2016-06-12	0	0		not	no bats
Finnekumla	2016-05-31	5			not	colony				dark	lit
Fivlered	2016-06-20	0			not	no bats			no bats	17	29		Fisher = 0.020		p<0.05
Forshem	2016-07-14		0	few	half	used			bats	39	25
Forsvik	2016-09-19		3	much	not	colony
Frösve	2016-06-24		0	few	not	used
Fägre	2016-07-14		3 (warden)	much	not	colony				dark+half	full
Grönahög	2016-09-01		2+1 dead	few	not	colony	renovated 2016 major		no colony	51	19		Fisher = 0.0048		p<0.01
Gudhem	2016-05-26	0	0	few	full	no bats			colony	38	2
Gullered	2016-08-30		>2	much	half	colony	renovated 2011 major
Gällstad	2016-06-16	23	0	?	half	colony
Gökhem	2016-08-20		0	none	not	no bats	renovated, light installed in attic			dark+half	full
Halna	2016-07-14		20+juv	much	not	colony			no bats	29	17		Fisher = 0.000005		p<0.0001
Hangelösa	2016-08-19		1 dead	much	not	colony			bats	60	2
Hjälstad	2016-09-02		0	few	half	used
Holmestad	2016-09-04		0	few	half	no bats
Horn	2016-06-24		7	much	not	colony
Hulared	2016-05-30	>1			not	colony
Humla	2016-05-28	0			half	no bats	renovated
Husaby	2016-07-14		>1	much	half	colony
Håkantorp	2016-10-03		>1	much	not	colony
Hångsdala	2016-06-12		rec.	much	not	colony
Hössna	2016-08-26		0	few	full	no bats	renovated 2015
Jäla	2016-08-20		0+, rec.	much	not	used
Kestad	2016-08-19		0	none	half	no bats
Kinne-Kleva	2016-08-19		>5	much	not	colony
Kinne-Vedum	2016-09-04		0	few	not	no bats
Kinneved	2016-08-20		1+ dead	much	half	colony	renovated
Knätte	2016-08-26	0	0	none	full	no bats
Kungslena	2016-06-05	0			not	no bats
Kymbo	2016-06-10		0	none	half	no bats
Källby	2016-08-19		0	much	not	colony
Kärråkra	2016-06-25	1			not	used
Kölaby	2016-05-28	0	0	few	full	no bats
Kölingared	2016-08-26		0	few	half	used
Lerdala	2016-06-21		0	none	half	no bats
Liared	2016-06-17	0	0		full	no bats
Lugnås	2016-08-31		0	few	half	used
Luttra	2016-08-20		0	none	full	no bats	renovated
Låstad	2016-06-24		0	none	not	no bats
Norra Lundby	2016-06-22		0	none	not	no bats
Marbäck	2016-05-31	0			full	no bats
Marka	2016-08-20		0	none	full	no bats	renovated
Medelplana	2016-08-19		2+1 juv	much	not	colony	renovated
Mjäldrunga	2016-07-12		0	none	not	no bats
Molla	2016-09-28		0	none	not	no bats
Mularp	2016-08-22		>1	much	not	colony	renovated
Murum	2016-05-29	0			half	no bats	renovated
Mölltorp	2016-09-19		0	none	not	no bats	renovated
Möne	2016-06-19			much	half	used
Nittorp	2016-05-30		0	few	half	no bats	renovated
Näs	2016-06-19	0		none	half	no bats
Od	2016-07-12		0	none	half	no bats
Odensåker	2016-06-24		0	few	not	used
Ova	2016-09-04		0	few	not	used
Segerstad	2016-10-03		0	much	not	used
Skälvum	2016-09-04		0	none	not	no bats
Skeby	2016-08-19		0, rec.	much	not	colony
Skölvene	2016-07-12		0, rec.	much	half	colony	renovated
Slöta	2016-06-19		>3	much	half	colony
Solberga	2016-06-10	>1			not	colony
Strängsered	2016-09-01		0	none	full	no bats	renovated 2012 major
Suntak nya	2016-06-04		30	much	not	colony
Suntak gamla	2016-06-04		0	none	not	no bats
Sveneby	2016-07-14		10+juv	much	not	colony
Södra Ving	2016-05-30	0	10	much	full	colony	shade on tower, lights off 2300h
Sörby	2016-06-19		rec.		not	colony
Tiarp	2016-08-22		0	much	not	used	renovated
Tidavad	2016-06-24		0	none	not	no bats	renovated
Timmersdala	2016-02-24		0	few	half	no bats
Torbjörntorp	2016-09-29		0	remains	not	used
Trästena	2016-09-19		0	much	not	used
Tvärred	2016-08-31	0	3+1 dead	much	half	colony	renovated
Undenäs	2016-09-19		0	much	half	used
Utby	2016-06-25		0	few	not	used
Valstad	2016-06-04		15	few	half	colony
Varv	2016-06-05		0	few	not	no bats
Varnum	2016-05-26	0	0	few	full	no bats
Vesene	2016-09-28		0	few	half	used
Vist	2016-08-24		0	none	full	no bats
Vistorp	2016-08-22		0	much	half	used
Vårkumla	2016-08-20	0	0		full	no bats
Vättak	2016-06-05		0	none	full	no bats	renovated
Yllestad	2016-08-22		1+2 dead	much	not	colony
Öglunda	2016-06-21		0	few	not	no bats	renovated
Öra	2016-02-22	1	0	few	half	used
Östra Tunhem	2016-06-19				full	no bats
	N=110
N	111

## Sheet: 80-16
Church	1980´s	No bats 1980´s	prey remains	Status 1980´s	2016	No obs	No obs	Remains	Lights	Status 2016	Change 80´s-2016
	Date				Date	emerg	inside	amount
Alboga	1983-07-07		much	colony	2016-09-27	0	>3	much	half	colony	colony remains
Berg	1983-07-10	5+juv		colony	2016-06-21		0	few	full	no bats	colony gone			1980´s		2016	2016	2016	sum
Binneberg	1983-07-10		none	no bats	2016-06-24		0	none	not	no bats	none			not lit		not lit	half lit	full lit
Bjärklunda	1980-07-30	10+juv		colony	2016-05-26	2	25	few	not	colony	colony remains		no bats	15		8	7	14	29
Blidsberg	1983-07-07	10+juv		colony	2016-05-28		rec.		not	colony	colony remains		bats	9		4	4	1	9
Broddarp	1983-07-07		remains	colony	2016-09-27		>1	much	not	colony	colony remains		colony	37		13	8	2	23
Broddetorp	1987-07-06		remains	used	2016-09-21		0	remains	full	used	none		sum	61		25	19	17	61
Brunn	1980-08-02	2+juv		colony	2016-06-05	32		much	half	colony	colony remains
Bällefors	1989-05-05	1+dead		colony	2016-07-14		10+juv	much	not	colony	colony remains
Böne	1980-07-21	5		colony	2016-08-26	0	0	few	half	no bats	colony gone
Dala	1981-07-06		remains	used	2016-09-21		0	remains	not	used	none			1980´s		2016	2016	2016	sum
Dannike	1983-07-05	20+juv		colony	2016-06-07	0			full	no bats	colony gone			not lit		not lit	half lit	full lit
Ekby	1983-07-10	5		colony	2016-08-31		>7	few	full	colony	colony remains		no bats	24.6		32.0	36.8	82.3	47.5
Eriksberg nya	1983-07-07	9+juv		colony	2016-06-12	0	0	few	full	no bats	colony gone		bats	14.8		16.0	21.1	5.9	14.7
Finnekumla	1987-07-14		remains	colony	2016-05-31	5			not	colony	colony remains		colony	60.6		52.0	42.1	11.8	37.8	14.7+37.8=52.5
Grönahög	1988-09-07	6		colony	2016-09-01		2+1 dead	few	not	colony	colony remains		sum	100		100	100	100	100
Gudhem	1983-07-06	4+juv		colony	2016-05-26	0	0	few	full	no bats	colony gone
Gullered	1983-07-08		none	no bats	2016-08-30		>2	much	half	colony	New colony!			60.6+14.8=75.4
Gällstad	1988-09-08		remains	colony	2016-06-16	23	0	?	half	colony	colony remains
Gökhem	1990-05-26		much	colony	2016-08-20		0	none	not	no bats	colony gone					Loss of colonies 1980´-2016 = 37-23/37=37.8%
Halna	1989-05-05	17		colony	2016-07-14		20+juv	much	not	colony	colony remains
Horn	1983-07-10	5		colony	2016-06-24		7	much	not	colony	colony remains
Hulared	1988-09-08	8		colony	2016-05-30	>1			not	colony	colony remains
Humla	1988-09-06	5		colony	2016-05-28	0			half	no bats	colony gone		McNemar change test
Husaby	1981-06-28	2		colony	2016-07-14		>1	much	half	colony	colony remains
Hångsdala	1981-07-06		much	colony	2016-06-12		rec.	much	not	colony	colony remains		Fully lit		using churches with colonies
Hössna	1980-08-23		none	no bats	2016-08-26		0	few	full	no bats	none			after
Kinne-Kleva	1981-06-28		remains	colony	2016-08-19		>5	much	not	colony	colony remains		before	no colony	colony	sum
Kinneved	1983-07-06		much	colony	2016-08-20		1+1 dead	much	half	colony	colony remains		no colony	7	0	7		Exact sign test p=0.004
Knätte	1980-07-15	>1		colony	2016-08-26	0	0	none	full	no bats	colony gone		colony	8	2	10		McNemars test p=0.01 (two-tailed)
Kymbo	1981-07-06	>1		colony	2016-06-10		0	none	half	no bats	colony gone		sum	15	2	17		with continuity correction
Kärråkra	1983-07-07	1		used	2016-06-25	1			not	used	none
Kölaby	1984-07-10	2+juv		colony	2016-05-28	0	0	few	full	no bats	colony gone		Fully + partly lit		using churches with colonies
Kölingared	1988-09-08		few	used	2016-08-26		0	few	half	used	none			after
Lerdala	1983-07-10		old	no bats	2016-06-21		0	none	half	no bats	none		before	no colony	colony	sum
Liared	1984-07-10		old	no bats	2016-06-17	0	0		full	no bats	none		no colony	12	1	13		Exact sign test p=0.004
Luttra	1983-07-06		none	no bats	2016-08-20		0	none	full	no bats	none		colony	14	10	24		McNemars test p=0.0019 (two-tailed)
Låstad	1983-07-10		few	no bats	2016-06-24		0	none	not	no bats	none		sum	26	11	37		with continuity correction
Norra Lundby	1983-07-06		none	no bats	2016-06-22		0	none	not	no bats	none
Marbäck	1987-07-14		few	used	2016-05-31	0			full	no bats	none			www.graphpad.com/quickcalcs
Murum	1980-08-04	25		colony	2016-05-29	0			half	no bats	colony gone
Nittorp	1988-09-07	5		colony	2016-05-30		0	few	half	no bats	colony gone									Fully + partly lit		using all churches used by bats
Näs	1981-07-06		none	no bats	2016-06-19	0		none	half	no bats	none										after
Skälvum	1981-06-28		none	no bats	2016-09-04		0	none	not	no bats	none		% remaining colonies							before	no bats	bats	sum
Skölvene	1983-07-07	1	much	colony	2016-07-12		0, rec.	much	half	colony	colony remains									no bats	12	1	13	McNemars test p=0.0019 (two-tailed)
Solberga	1983-07-10	2+juv		colony	2016-06-10	>1			not	colony	colony remains		colonies	Dark	Half lit	Fully lit	sum			bats	14	15	29
Strängsered	1983-07-08		none	no bats	2016-09-01		0	none	full	no bats	none		1980	14	13	10	37 = N			sum	26	16	42
Södra Ving	1984-07-09	>1		colony	2016-05-30	0	10	much	full	colony	colony remains		2016	13	8	2	23
Sörby	1990-05-26	5		colony	2016-06-19		rec.		not	colony	colony remains
Tidavad	1983-07-10		none	no bats	2016-06-24		0	none	not	no bats	none		% remain	92.9	61.5	20.0		Fig. 3
Torbjörntorp	1983-07-06		few	used	2016-09-29		0	remains	not	used	none
Tvärred	missing		remains	colony	2016-08-31	0	3+1 dead	much	half	colony	colony remains
Undenäs	1989-05-05	1		used	2016-09-19		0	much	half	used	none
Utby	1983-07-10		remains	used	2016-06-25		0	few	not	used	none
Valstad	1981-07-06	5		colony	2016-06-04		15	few	half	colony	colony remains
Varv	1981-07-06	0		no bats	2016-06-05		0	few	not	no bats	none		bats+col.	Dark	Half lit	Fully lit	sum = N
Varnum	1984-07-09	4		colony	2016-05-26	0	0	few	full	no bats	colony gone		1980	19	14	12	45
Vist	1984-07-09		none	no bats	2016-08-24		0	none	full	no bats	none		2016	18	9	3	30
Öglunda	1991-08-02		few	no bats	2016-06-21		0	few	not	no bats	none
Öra	1983-07-02		few	used	2016-02-22	1	0	few	half	used	none		% remain	94.7	64.3	25.0		Fig. 3
Östra Tunhem	1990-05-26		much	colony	2016-06-19				full	no bats	colony gone
	N=61				N=110
